# Supplementary material for: Measurement of Oxidative Stress Index in Seminal Plasma Can Predict In Vivo Fertility of Liquid-Stored Porcine Artificial Insemination Semen Doses
Source: Antioxidants (Basel). 2021 Jul 27;10(8):1203. doi: 10.3390/antiox10081203 (PMC8388916; doi:10.3390/antiox10081203)
Supplement: Supplementary file 1 [file antioxidants-10-01203-s001.zip]

Archive with 1 entries (1 files):
- antioxidants-1304967-supplementary.pdf
